# Supplementary material for: Extensive Survey and Analysis of Factors Associated with Presence of Antibodies to Orthoebolaviruses in Bats from West and Central Africa
Source: Viruses. 2023 Sep 15;15(9):1927. doi: 10.3390/v15091927 (PMC10536003; doi:10.3390/v15091927)
Supplement: Supplementary file 1 [file viruses-15-01927-s001.zip]

Archive with 1 entries (1 files):
- viruses-2569389-supplementary.pdf
